# Supplementary material for: Clinical Impact of Unexpected Para-Aortic Lymph Node Metastasis in Surgery for Resectable Pancreatic Cancer
Source: Cancers (Basel). 2021 Sep 3;13(17):4454. doi: 10.3390/cancers13174454 (PMC8431119; doi:10.3390/cancers13174454)
Supplement: Supplementary file 1 [file cancers-13-04454-s001.zip]

Archive with 1 entries (1 files):
- cancers-1346046-supplementary.pdf
